# Supplementary material for: New Insights on Quality, Safety, Nutritional, and Nutraceutical Properties of Honeydew Honeys from Italy
Source: Molecules. 2025 Jan 19;30(2):410. doi: 10.3390/molecules30020410 (PMC11767624; doi:10.3390/molecules30020410)
Supplement: Supplementary file 1 [file molecules-30-00410-s001.zip]

Archive with 1 entries (1 files):
- molecules-3405473-supplementary.pdf
